# Supplementary material for: Comparison of Lung Inflammatory and Transcriptional Responses in Mice and Rats Following Pulmonary Exposure to a Fiber Paradigm-Compatible and Non-Compatible MWCNT
Source: Nanomaterials (Basel). 2025 Sep 4;15(17):1364. doi: 10.3390/nano15171364 (PMC12430210; doi:10.3390/nano15171364)
Supplement: Supplementary file 1 [file nanomaterials-15-01364-s001.zip]

Archive with 1 entries (1 files):
- nanomaterials-3809623-supplementary.pdf
